# Supplementary material for: Anomalous origin of the left circumflex artery from the pulmonary artery associated with non-compaction of the left ventricle: usefulness of multimodality imaging—a case report
Source: Eur Heart J Case Rep. 2023 May 25;7(6):ytad250. doi: 10.1093/ehjcr/ytad250 (PMC10265959; doi:10.1093/ehjcr/ytad250)
Supplement: ytad250_Supplementary_Data [file ytad250_supplementary_data.zip]

Archive with 4 entries (4 files):
- final (2).mp4
- Annexe figure.docx
- C402267_Coro Gauche 7,5 i_s Faible12-1-2021 17.33.avi
- EHJ-CR-Slide-Set [Enregistrement automatique].pptx
